# Supplementary material for: Exploring Genomic Variability in the Mediterranean Buffalo Breed: A Step Towards Custom SNP Array
Source: Animals (Basel). 2026 Mar 15;16(6):922. doi: 10.3390/ani16060922 (PMC13023267; doi:10.3390/ani16060922)
Supplement: Supplementary file 1 [file animals-16-00922-s001.zip]

Archive with 18 entries (15 files):
- Supplementary_rev04_13032026/
- Supplementary_rev04_13032026/.DS_Store
- Supplementary_rev04_13032026/S1.png
- Supplementary_rev04_13032026/S2.png
- Supplementary_rev04_13032026/S3.png
- Supplementary_rev04_13032026/S4.png
- Supplementary_rev04_13032026/Supplementary materials.docx
- Supplementary_rev04_13032026/SupplementaryTables_rev04Feb_13032026.xlsx
- __MACOSX/
- __MACOSX/._Supplementary_rev04_13032026
- __MACOSX/Supplementary_rev04_13032026/
- __MACOSX/Supplementary_rev04_13032026/._.DS_Store
- __MACOSX/Supplementary_rev04_13032026/._S1.png
- __MACOSX/Supplementary_rev04_13032026/._S2.png
- __MACOSX/Supplementary_rev04_13032026/._S3.png
- __MACOSX/Supplementary_rev04_13032026/._S4.png
- __MACOSX/Supplementary_rev04_13032026/._Supplementary materials.docx
- __MACOSX/Supplementary_rev04_13032026/._SupplementaryTables_rev04Feb_13032026.xlsx
