# Supplementary material for: Exploring Genomic Variability in the Mediterranean Buffalo Breed: A Step Towards Custom SNP Array
Source: Animals (Basel). 2026 Mar 15;16(6):922. doi: 10.3390/ani16060922 (PMC13023267; doi:10.3390/ani16060922)
Supplement: Supplementary file 1 [file animals-16-00922-s001.zip › Supplementary_rev04_13032026/SupplementaryTables_rev04Feb_13032026.xlsx]

## Sheet: Table S1
Subspecies	Breed	Accession_IDs	Publication/BioProject
River	Nili-Ravi	SRR9208790	PRJNA547460			Table S1: List of samples. The samples were downloaded from NCBI SRA, categorized by subspecies, breed, and accession ID.
River	Murrah	SRR9208801	PRJNA547460
River	Murrah	SRR9208802	PRJNA547460
River	Jaffrabadi	ERR4495078	[114]
River	India	SRR9208810	PRJNA547460
River	Mediterranean	SRR4477882	[115]
River	Mediterranean	SRR4477885	[115]
River	Mediterranean	SRR4477891	[115]
River	Mediterranean	SRR4477892	[115]
River	Mediterranean	ERR4495068	[114]
River	Mediterranean	SRR4477896	[115]
River	Mediterranean	SRR4477897	[115]
River	Mediterranean	SRR4477898	[115]
River	Mediterranean	ERR4495070	[114]
River	Mediterranean	SRR4477899	[115]
River	Mediterranean	ERR4495071	[114]
Swamp	Chinese	SRR9208737	PRJNA547460
Swamp	Chinese	SRR9208746	PRJNA547460
Swamp	Chinese	SRR9208748	PRJNA547460
Swamp	Chinese	SRR9208754	PRJNA547460
Swamp	Chinese	SRR9208767	PRJNA547460
Swamp	Chinese	SRR9208782	PRJNA547460

## Sheet: Table S2
Breeds	Dataset	Sample id	Reads raw	Reads post trimming	Mapped reads	Percent Reads Mapped	Properly paired reads	Duplicates	Depth	Coverage
Med	WGS_L	WGS_L_01	8186373	8070063	7783444	94.7%	NA	NA	133.87	97.34%
Med	WGS_L	WGS_L_02	14918223	14890872	14862496	96.8%	NA	NA	37.32	96.98%
Med	WGS_L	WGS_L_03	11616006	11593674	11873108	96.8%	NA	NA	30.17	96.93%
Med	WGS_L	WGS_L_04	13795939	13766016	13684643	96.5%	NA	NA	42.04	97.02%
Med	WGS_L	WGS_L_05	6528255	6514718	6539106	96.4%	NA	NA	21.98	96.95%
Med	WGS_L	WGS_L_06	13153569	13126722	12912927	96.7%	NA	NA	40.52	96.99%
Med	WGS_L	WGS_L_07	7822548	7808221	7588158	96.8%	NA	NA	25.06	96.95%
Med	WGS_L	WGS_L_08	7546704	7534311	7351139	96.8%	NA	NA	24.23	96.96%
Med	WGS_S1	ERR4495068	1989913548	799407954	797187066	99.7%	779362994	217244948	40.33	99.13%
Med	WGS_S1	ERR4495070	1887877824	659083009	656003985	99.5%	647414806	92909048	19.57	98.93%
Med	WGS_S1	ERR4495071	2005654484	822062793	819187417	99.6%	806709512	160901378	25.67	99.05%
Med	WGS_S1	SRR4477882	580703880	194590870	194078838	99.7%	192778666	1075824	6.37	95.25%
Med	WGS_S1	SRR4477885	619377268	134860637	134347727	99.6%	133417468	410500	3.34	87.38%
Med	WGS_S1	SRR4477891	708819176	292062545	289477537	99.1%	284814708	3556339	9.94	98.91%
Med	WGS_S1	SRR4477892	685577112	285562773	282492555	98.9%	278545116	7724918	9.70	98.88%
Med	WGS_S1	SRR4477896	823135112	330612494	328536785	99.3%	322904634	6597220	11.90	98.92%
Med	WGS_S1	SRR4477897	208559803	208422356	206221913	98.8%	202902640	4495539	21.56	96.47%
Med	WGS_S1	SRR4477898	595247116	254608501	252346616	99.1%	248085998	5071216	9.15	98.82%
Med	WGS_S1	SRR4477899	762837116	316496949	314474641	99.3%	308039150	7645267	11.39	98.96%
Med	WGS_S1	WGS_S1_P1	1198997660	400284467	399665787	99.8%	240364136	101474774	20.21	91.13%
Med	WGS_S1	WGS_S1_P2	397072292	195685591	195229256	99.7%	190019910	61372281	10.09	93.36%
Med	WGS_S1	WGS_S1_P2	300523360	147829337	147469089	99.7%	143434030	45957664	7.62	89.59%
Med	WGS_S1	WGS_S1_P2	385839548	189812751	189208445	99.6%	184252008	59043819	9.78	92.62%
Med	WGS_S2	10L	609842232	609552755	604676237	99.2%	590131480	55512319	30.6	98.90%
Med	WGS_S2	11L	781117974	780771904	775506738	99.33%	757606756	81037590	38.7	98.90%
Med	WGS_S2	12L	873837578	873475962	867835793	99.35%	848121004	96129641	43.0	98.90%
Med	WGS_S2	13L	859695132	859343812	854003427	99.38%	835215162	81068850	43.1	98.90%
Med	WGS_S2	14L	1046104282	1045634695	1038266306	99.3%	1014323586	109478749	51.8	99.00%
Med	WGS_S2	15L	1141540448	1141060406	1132872672	99.28%	1106529542	129406772	56.0	99.00%
Med	WGS_S2	16L	705954454	705627367	700296961	99.24%	683754086	64370964	35.4	98.90%
Med	WGS_S2	17L	844422920	844023122	836930694	99.16%	816658248	80997680	42.1	98.90%
Med	WGS_S2	18L	932999448	932583722	926197611	99.32%	904923890	96148362	46.3	98.90%
Med	WGS_S2	19L	874284314	873865686	866091234	99.11%	844657446	88034023	43.3	98.90%
Med	WGS_S2	1L	809977764	809608018	803485543	99.24%	784391974	79200332	40.4	98.90%
Med	WGS_S2	20L	770804860	770459639	764654832	99.25%	746534670	74723447	38.5	98.90%
Med	WGS_S2	21L	921770878	921326232	912704420	99.06%	888325858	92783399	45.6	98.90%
Med	WGS_S2	22L	791828582	791460934	784941358	99.18%	764621388	78036414	39.4	98.90%
Med	WGS_S2	23L	757059656	756723028	750964069	99.24%	732491716	77563292	37.5	98.90%
Med	WGS_S2	24L	774210672	773884744	768283588	99.28%	749797824	76682602	38.6	98.90%
Med	WGS_S2	2L	867875670	867499439	861583302	99.32%	841763610	93701628	42.8	98.90%
Med	WGS_S2	3L	577647808	577374420	572810139	99.21%	559235674	52961062	28.9	98.90%
Med	WGS_S2	4L	552213262	551957929	547417140	99.18%	533648534	52767545	27.6	98.90%
Med	WGS_S2	5L	693011140	692685681	687251940	99.22%	670405044	67712140	34.5	98.90%
Med	WGS_S2	6L	903337400	902926782	896574732	99.3%	876389032	93445980	44.7	98.90%
Med	WGS_S2	7L	858507374	858123731	851305835	99.21%	831000344	91836621	42.3	98.90%
Med	WGS_S2	8L	784603158	784267813	779324665	99.37%	762462090	75759842	39.2	98.90%
Med	WGS_S2	9L	695616824	695305512	689927186	99.23%	673618396	65056731	34.8	98.90%
Riv	WGS_S1	ERR4495078	616029868	616029868	614087311	99.62%	604777182	52904455	34.7	96.77%
Riv	WGS_S1	SRR9208790	221921592	222079069	221007821	99.52%	216611826	13557718	38.9	99.8%
Riv	WGS_S1	SRR9208801	460638668	208559803	206221913	98.88%	202902640	37373511	6.77	98.00%
Riv	WGS_S1	SRR9208802	876517428	414011775	412218341	99.7%	403865868	72984706	13.07	99.01%
Riv	WGS_S1	SRR9208810	900806528	346248614	344499787	99.9%	334679752	53794481	16.64	99.03%
Swa	WGS_S1	SRR9208737	471433148	228085564	226916066	99.9%	220816618	39576874	7.28	97.90%
Swa	WGS_S1	SRR9208746	597954204	283012006	279553312	98.8%	270534464	63178256	8.86	96.21%
Swa	WGS_S1	SRR9208748	510738688	241407231	238810751	98.2%	232723576	42102642	7.57	98.20%
Swa	WGS_S1	SRR9208754	529989632	255108260	25343037	99.3%	243641558	52892339	8.03	90.80%
Swa	WGS_S1	SRR9208767	911726660	369382363	367611268	99.2%	357793254	59211264	11.51	98.84%
Swa	WGS_S1	SRR9208782	375559116	178011032	176417767	99.0%	170957666	32826748	5.59	96.54%
Table S2: Summary of alignment metrics for the analysed samples. The total number of raw (Reads raw) and mapped reads (Mapped reads), the proportion of successfully aligned reads (Percent reads mapped), the number of properly paired (Properly paired reads) and duplicate reads (Duplicates), and the mean sequencing depth (Depth) are reported. The NA value for the long-read dataset (WGS_L) is due to…

## Sheet: Table S3
Chr	N_markers	Length_bp	Density_Mb	Distance_avg
1	1225366	202105615	6063	164.94
2	1029161	188946448	5446.84	183.59
3	912312	175630257	5194.5	192.51
4	888185	165343388	5371.76	186.16
5	701453	127681291	5493.78	182.02
6	674411	120639979	5590.28	178.88
7	705842	117215164	6021.76	166.06
8	691299	119768960	5771.94	173.25
9	643748	110235154	5839.77	171.24
10	619823	104517474	5930.33	168.62
11	537150	102284989	5251.5	190.42
12	557985	106431933	5242.65	190.74
13	563264	90502509	6223.74	160.68
14	442319	83507513	5296.76	188.8
15	478944	82156999	5829.62	171.54
16	524932	84650530	6201.17	161.26
17	415434	73313475	5666.54	176.47
18	336753	65920304	5108.49	195.75
19	398479	71841684	5546.63	180.29
20	378632	68838792	5500.27	181.81
21	349638	60874646	5743.57	174.11
22	389849	62061859	6281.62	159.2
23	292545	51746750	5653.4	176.89
24	239455	42446165	5641.38	177.26
X	290637	143532935	2024.88	493.86
Y	1264	6469513	195.38	5122.34
MT	388	16218	23924.04	41.91
Table S3: Density and distribution of genetic markers across chromosomes. The table shows, for each chromosome (Chr), the total number of genotyped markers (N_markers), chromosome length in base pairs (Length_bp), marker density per megabase (Density_Mb), and average distance between markers (Distance_avg). Chromosomes include autosomes (1–24), sex chromosomes (X, Y), and the mitochondrial chromo…

## Sheet: Table S4
Gene	Bibliography	Number of observed variants
Alpha-2-Macroglobulin (A2M)	[89]	278		Table S4: Genes associated with reproductive and milk production traits reported in the literature. For each gene, its name, relevant reference are provided and the number of observed variants, regardless of the variant type classification.
Acetyl-CoA Carboxylase Alpha (ACACA)	[84]	1787
as1 casein (CSN1S1)	[86]	115
as2 casein (CSN1S2)	[87]	147
Oxytocin Receptor (OXTR)	[95]	241
Prolactin (PRL)	[98]	99
Diacylglycerol acyltransferase 1 (DGAT1 )	[89]	51
Interferon gamma (IFNG)	[99]	37
Oxytocin (OXT)	[93]	35
Stearoyl CoA desaturase (SCD)	[93]	64
Fatty Acid Binding Protein 3 (FABP3) & Fatty Acid Binding Protein 4 (FABP4)	[91]	138 & 48
Melatonin receptor 1A (MTNR1A)	[90]	310
SREBF Chaperone (SCAP)	[96]	604
Thyroglobulin (TG)	[94]	535
Thyrotropin Releasing Hormone Degrading Enzyme (TRHDE)	[92]	1329
Lactoferrin (LTF)	[107]	113
Ghrelin (GHRL)	[100]	222
PPARG Coactivator 1 Alpha (PPARGC1A)	[102]	1265
Toll Like Receptor 2 (TLR2)	[103]	244
Toll Like Receptor 4 (TLR4)	[104]	176
ATP Binding Cassette Subfamily G Member 2 (ABCG2)	[101]	862
Mannose binding lectin 2 (MBL2)	[105]	119
Complement component C3	[55]	240
Fc fragment of IgG Receptor Transporter neonatal (FCGRT)	[106]	43
Prolactin receptor (PRLR)	[99]	777

## Sheet: Table S5
Gene	Chromosome	Position	Frequency MED	Frequency RIV	Frequency SWA	REF	ALT	Type of variant	Aminoacid
MTNR1A	1	29177692	0.44	0.74	0.08	T	C	missense_variant	p.Val20Ala (XM_006076173.2)
MTNR1A	1	29199805	0.08	0.2	0.0	C	G	missense_variant	p.Pro352Arg (XM_006076173.2)		Table S5: Summary of identified variants. The table lists, for each variant, the chromosome (Chr), genomic position (Pos), observed frequencies in different groups or populations (Freq MED, Freq RIV, Freq SWA), reference (REF) and alternative (ALT) alleles, predicted functional impact (Impact), variant type (Type of variant), affected gene (Gene), amino acid change in the correctly assembled tras…
FABP3	2	175082593	0.34	0.22	0.0	C	T	missense_variant	p.Thr9Met (XM_025295194.1)
PRL	2	17179614	0.13	0.47	1	T	C	missense_variant	p.Cys12Arg (NM_001290885.1)
TNF	2	25246445	0.25	0.1	0.04	C	G	missense_variant	p.Pro65Ala (XM_006041930.2)
ACACA	3	49859430	0.48	0.27	0.0	G	A	missense_variant	p.Ala339Thr (XM_025281123.1)
ACACA	3	49939936	0.11	0.45	0.0	C	T	missense_variant	p.Pro1624Ser (XM_025281123.1)
TLR4	3	169689523	0.22	0.29	0.35	C	T	missense_variant	p.Thr15Met (NM_001290903.1)
TLR4	3	169689545	0.21	0.29	0.09	A	T	missense_variant	p.Arg22Ser (NM_001290903.1)
TLR4	3	169697338	0.16	0.1	0.01	C	T	missense_variant	p.His192Tyr (NM_001290903.1)
TLR4	3	169697340	0.52	0.6	0.68	T	G	missense_variant	p.His192Gln (NM_001290903.1)
TLR4	3	169697341	0.23	0.3	0.29	G	A	missense_variant	p.Glu193Lys (NM_001290903.1)
TLR4	3	169697411	0.44	0.44	0.43	A	G	missense_variant	p.Glu216Lys (NM_001290903.1)
TLR4	3	169697426	0.45	0.45	0.47	C	A	missense_variant	p.Asp221Gly (NM_001290903.1)
TLR4	3	169697436	0.46	0.46	0.47	C	A	missense_variant	p.Asn224Lys (NM_001290903.1)
TLR4	3	169697576	0.49	0.47	0.68	T	G	missense_variant	p.Ile271Arg (NM_001290903.1)
TLR4	3	169697580	0.48	0.52	0.31	A	C	missense_variant	p.Leu272Phe (NM_001290903.1)
TLR4	3	169697666	0.81	0.85	1	G	C	missense_variant	p.Arg301Thr (NM_001290903.1)
TLR4	3	169699228	0.47	0.47	0.61	A	C	missense_variant	p.Thr822Pro (NM_001290903.1)
TLR4	3	169699229	0.48	0.48	0.67	C	A	missense_variant	p.Thr822Lys (NM_001290903.1)
TLR4	3	169689523	0.22	0.29	0.35	C	T	missense_variant	p.Thr15Met(NM_001290903.1)
TLR4	3	169689545	0.21	0.29	0.09	A	T	missense_variant	p.Arg22Ser (NM_001290903.1)
TLR4	3	169697338	0.16	0.1	0.01	C	T	missense_variant	p.His192Tyr (NM_001290903.1)
TLR4	3	169697340	0.52	0.6	0	T	G	missense_variant	p.His192Gln (NM_001290903.1)
TLR4	3	169697341	0.23	0.3	0.29	G	A	missense_variant	p.Glu193Lys (NM_001290903.1)
TLR4	3	169697411	0.44	0.44	0.43	A	G	missense_variant	p.Asp216Gly (NM_001290903.1)
TLR4	3	169697426	0.45	0.45	0.47	A	G	missense_variant	p.Asp221Gly (NM_001290903.1)
TLR4	3	169697436	0.46	0.46	0.47	C	A	missense_variant	p.Asn224Lys (NM_001290903.1)
TLR4	3	169697576	0.49	0.47	0.65	T	G	missense_variant	p.Ile271Arg (NM_001290903.1)
TLR4	3	169697580	0.48	0.52	0.31	A	C	missense_variant	p.Leu272Phe (NM_001290903.1)
TLR4	3	169697666	0.8	0.85	1	G	C	missense_variant	p.Arg301Thr (NM_001290903.1)
TLR4	3	169699228	0.47	0.47	0.61	A	C	missense_variant	p.Thr822Pro (NM_001290903.1)
TLR4	3	169699229	0.48	0.48	0.67	C	A	missense_variant	p.Thr822Lys (NM_001290903.1)
TRHDE	4	117701184	0.24	0.0	0.0	T	C	missense_variant	p.Ile829Val (XM_025284466.1)
TRHDE	4	118095875	0.34	0.51	0.0	C	G	missense_variant	p.Gln148His (XM_025284466.1)
A2M	4	19360391	0.3	0.54	0.06	T	A	missense_variant	p.Glu755Asp (XM_006069786.2);
A2M	4	19367206	0.34	0.32	0	T	C	missense_variant	p.Thr588Ala (XM_006069786.2)
A2M	4	19410124	0.28	0.34	0	G	A	missense_variant	p.Thr23Ile (XM_006069786.2)
ABCG2	7	80901388	0.72	0.33	0.38	C	T	missense_variant	p.Val340Ile (NM_001290874.1)
CSN1S1	7	32148856	0.62	0.77	1	A	G	missense_variant	p.Leu193Ser (XM_006071125.2)
PPARGC1A	7	74091812	0.14	0.0	0.0	G	A	missense_variant	p.Arg668Lys (XM_006080500.2)
CSN1S2	7	32026256	0.38	0.53	1	T	C	missense_variant	p.Thr190Ala (NM_001290865.1)
C3	9	96682009	0.53	1	1	A	G	missense_variant	p.Trp703Arg (XM_006044433.2)
OXT	14	31560366	0.33	0.15	0.0	G	T	missense_variant	p.Arg97Leu (XM_025264713.1)
DGAT1	15	81684478	0.29	0.12	0.0	G	A	missense_variant	p.Ala484Val (NM_001290902.1)
TG	15	73831431	0.29	0.72	1	A	G	missense_variant	p.Thr53Ala (XM_006079344.2)
TG	15	73833456	0.15	0.0	0.0	C	T	missense_variant	p.Ser123Leu (XM_006079344.2)
TG	15	73850628	0.19	0.39	0.27	G	A	missense_variant	p.Arg431Gln (XM_006079344.2)
TG	15	73850964	0.33	0.54	1	T	C	missense_variant	p.Leu543Pro (XM_006079344.2)
TG	15	73851168	0.32	0.59	1	A	C	missense_variant	p.His611Pro (XM_006079344.2)
TG	15	73851263	0.16	0.11	0.0	C	G	missense_variant	p.Arg643Gly (XM_006079344.2)
TG	15	73852654	0.11	0.27	1	T	A	missense_variant	p.Leu912Gln (XM_006079344.2)
TG	15	73855338	0.16	0.14	0.0	G	C	missense_variant	p.Arg1008Pro (XM_006079344.2)
TG	15	73856785	0.19	0.13	0.0	C	G	missense_variant	p.Ile1105Met (XM_006079344.2)
TG	15	73864097	0.36	0.33	0.0	G	A	missense_variant	p.Arg1244Gln (XM_006079344.2)
TG	15	73908295	0.79	0.67	1	T	G	missense_variant	p.Ser1926Ala (XM_006079344.2)
TLR2	17	69087926	0.71	0.76	1	G	T	missense_variant	p.Trp5Leu (NM_001290891.1)
TLR2	17	69087965	0.51	0.46	0.94	T	C	missense_variant	p.Met18Thr (NM_001290891.1)
TLR2	17	69088286	0.36	0.3	0.43	C	T	missense_variant	p.Ala125Val (NM_001290891.1)
TLR2	17	69088394	0.14	0.0	0.0	G	C	missense_variant	p.Ser161Thr (NM_001290891.1)
TLR2	17	69088946	0.49	0.13	0.61	G	A	missense_variant	p.Ser345Asn (NM_001290891.1)
TLR2	17	69089590	0.35	0.22	0.39	G	A	missense_variant	p.Ala560Thr (NM_001290891.1)
FCGRT	18	55968922	0.54	0.77	0.37	G	A	missense_variant	p.Val125Ile (XM_006080099.2)
FCGRT	18	55968922	0.54	0.77	0.37	G	A	missense_variant	p.Val125Ile (XM_006080099.2)
PRLR	19	38847276	0.3	0.83	0.83	T	G	missense_variant	p.Phe19Val (XM_025270632.1)
PRLR	19	38867939	0.11	0.0	0.0	A	G	missense_variant	p.His328Arg (XM_025270632.1)
PRLR	19	38868331	0.66	0.5	0.0	C	A	missense_variant	p.Gln459Lys (XM_025270632.1)
GHRL	21	54386497	0.35	0.19	0.69	G	A	missense_variant	p.Thr64Met (XM_006077484.2)
LTF	21	53049022	0.29	0.42	0.58	G	A	missense & splice region	p.Glu574Lys (NM_001290860.1)
OXTR	21	17729962	0.04	0.0	0.0	G	T	missense_variant	p.Val265Phe (XM_006070767.2)
OXTR	21	17737663	0.29	0.05	0.0	C	T	missense_variant	p.Arg353Cys (XM_006070767.2)
SCAP	21	52319526	0.24	0.2	1	T	C	missense_variant	p.Ser697Pro (XM_025272556.1)
LTF	21	53049022	0.29	0.42	0.58	G	A	missense_variant&splice_region_variant	p.Glu574Lys(NM_001290860.1)
GHRL	21	54382925	0.38	0.11	0.57	C	G	missense_variant	p.Ala110Pro(XM_006077484.2);
GHRL	21	54382985	0.37	0.23	0.54	G	A	missense_variant	p.Arg90Cys(XM_006077484.2)
GHRL	21	54383008	0.37	0.22	0.52	C	T	missense_variant	p.Arg82Gln(XM_006077484.2)
MBL2	23	6300628	0.39	0.66	1	G	A	missense_variant	p.Gly40Asp (XM_006078481.2)
MBL2	23	6300667	0.08	0.0	0.0	G	A	missense_variant	p.Arg53His (XM_006078481.2)
MBL2	23	6301090	0.39	0.31	0.97	G	A	missense & splice region	p.Gly64Asp (XM_006078481.2)
MBL2	23	6303774	0.42	0.82	1	C	T	missense_variant	p.Thr167Met (XM_006078481.2)
